# Supplementary material for: Whole genome sequencing of Ethiopian highlanders reveals conserved hypoxia tolerance genes
Source: Genome Biol. 2014 Feb 20;15(2):R36. doi: 10.1186/gb-2014-15-2-r36 (PMC4054780; doi:10.1186/gb-2014-15-2-r36)
Supplement: Additional file 7 — Supplementary Dataset 1. Regions exceeding the 1% genome-wide FDR for the four tests of selection (Sπ, Sf, Fst, and PBS) and the final list of prioritized regions. In addition, it contains a list of nonsynonymous SNPs within the final regions, as well as SNPs in ENCODE and TRANSFAC transcription factor binding sites overlapping these regions. Provided as a separate Excel file with the tables as sheets. The file can be viewed with Microsoft Excel Viewer. [file gb-2014-15-2-r36-S7.xls]

## Sheet: Amhara PBS Regions
Chromosome	Start	End	Max Statistic	Genes
chr1	24224331	24274331	0.191811	CNR2		Low frequency differential
chr1	25908331	25966331	0.234633	MAN1C1		Similar using HapMap
chr1	32760331	32812331	0.17286	HDAC1,MARCKSL1		Similar using Alkorta-Aranburu et al.
chr1	103766331	103824331	0.19499			No genes
chr1	175200331	175274331	0.180845			Prioritized
chr1	188828331	188912331	0.220906
chr2	21765594	21817594	0.169278
chr2	24507594	24633594	0.249506	ITSN2
chr2	26399594	26457594	0.1656	FAM59B,HADHA
chr2	182557594	182647594	0.254252
chr2	194921594	194971594	0.167835
chr2	194987594	195095594	0.500271
chr2	222549594	222639594	0.356532
chr2	223951594	224009594	0.169742
chr3	69186197	69252197	0.236774	FRMD4B
chr4	48513360	48569360	0.179823	FRYL
chr4	72179360	72275360	0.283382	SLC4A4
chr4	73175360	73229360	0.165189	ADAMTS3
chr4	148109360	148195360	0.185622
chr4	148531360	148629360	0.372123	TMEM184C,PRMT10
chr4	176407360	176475360	0.171953
chr4	176575360	176641360	0.183514	GPM6A
chr5	15380757	15452757	0.254024
chr5	46308757	46440757	0.505292
chr5	49444757	49560757	0.424119
chr5	85846757	85896757	0.165846
chr5	143786757	143836757	0.160908	KCTD16
chr6	136502452	136560452	0.19821	PDE7B,FAM54A
chr7	57922483	58074483	0.606848
chr7	61070483	61122483	0.334718
chr7	61472483	61576483	0.633128
chr7	61902483	61958483	0.241141
chr7	61960483	62064483	0.847338
chr7	120506483	120570483	0.17161
chr8	43756396	43812396	0.257564
chr10	22552523	22672523	0.296202	COMMD3,BMI1,SPAG6
chr10	46956523	47166523	0.439696	SYT15,GPRIN2,PPYR1,LOC643650,LOC728643,ANXA8,ANXA8L1
chr10	75152523	75300523	0.378723	ANXA7,ZMYND17,PPP3CB,USP54
chr11	38230260	38308260	0.211091
chr11	38686260	38816260	0.344536
chr11	39338260	39392260	0.170704
chr11	48760260	48990260	1.1001
chr11	50668260	50816260	0.762504
chr11	51560260	51614260	0.30852
chr11	54968260	55040260	0.281296	TRIM48
chr11	78292260	78348260	0.183597
chr12	15879428	15929428	0.161033	EPS8
chr12	34821428	34877428	0.443393
chr12	37975428	38059428	0.594581
chr12	38077428	38153428	0.244283
chr13	38880785	38948785	0.181701	UFM1
chr13	47996785	48048785	0.160342
chr15	48381774	48519774	0.48516	SLC24A5,MYEF2,CTXN2,SLC12A1
chr16	35209802	35299802	0.32287
chr16	46495802	46569802	0.32246	ANKRD26P1
chr16	48069802	48151802	0.191616	ABCC12
chr17	58500828	58614828	0.395479	C17orf64,APPBP2
chr17	58660828	58718828	0.211853	PPM1D
chr17	58758828	58826828	0.184054	BCAS3
chr17	80990828	81046828	0.406879	B3GNTL1,METRNL
chr18	6190183	6256183	0.238948	L3MBTL4
chr19	23841405	24037405	0.302127	ZNF675,ZNF681,RPSAP58
chr19	24569405	24623405	0.199936
chr19	27719405	27805405	0.187596
chr19	27819405	27927405	0.33989
chr19	42763405	42939405	0.225631	CIC,PAFAH1B3,PRR19,TMEM145,MEGF8,CNFN,LIPE,CXCL17
chr20	26251098	26327098	0.402479
chrX	2866060	2928060	0.167815	ARSE,ARSH
chrX	7546060	7610060	0.179519
chrX	10768060	10824060	0.244835	MID1
chrX	11972060	12022060	0.158779
chrX	17646060	17732060	0.210985	NHS
chrX	18414060	18544060	0.192698	CDKL5
chrX	27850060	27900060	0.170891
chrX	29832060	29902060	0.399166	IL1RAPL1
chrX	45370060	45464060	0.184182
chrX	47972060	48022060	0.173415	SSX6,SPACA5,SPACA5B
chrX	49900060	49962060	0.163471	AKAP4
chrX	50402060	50462060	0.271978	SHROOM4
chrX	52990060	53054060	0.167821
chrX	98498060	98584060	0.282817
chrX	99394060	99444060	0.163216
chrX	109988060	110056060	0.213056	CHRDL1
chrX	110232060	110350060	0.34036	PAK3
chrX	110748060	110852060	0.343682	DKFZp686D0853
chrX	111072060	111136060	0.2606	TRPC5,LOC100329135
chrX	118284060	118372060	0.243461	KIAA1210,PGRMC1
chrX	118442060	118494060	0.159005
chrX	123932060	124004060	0.267668	ODZ1
chrX	138806060	138864060	0.220788	ATP11C
chrX	138926060	139028060	0.265801	MIR505
chrX	149222060	149274060	0.175603
chrX	149282060	149348060	0.181965

## Sheet: Amhara Fst Regions
Chromosome	Start	End	Max Statistic	Genes
chr1	17006331	17084331	0.344499	MIR3675,ESPNP,MST1P9		Low frequency differential
chr1	89846331	89898331	0.200478	GBP6,LOC400759		Similar using HapMap
chr1	114016331	114074331	0.211062	MAGI3		Similar using Alkorta-Aranburu et al.
chr1	175194331	175272331	0.204491			No genes
chr1	196114331	196208331	0.232916	KCNT2		Prioritized
chr2	24507594	24633594	0.265886	ITSN2
chr2	26393594	26487594	0.2459	FAM59B,HADHA,HADHB
chr2	63467594	63571594	0.270101	C2orf86
chr2	83547594	83607594	0.204514
chr2	96827594	96899594	0.186571	STARD7
chr2	194213594	194311594	0.308801
chr3	52478197	52546197	0.220699	SEMA3G,TNNC1,NISCH,STAB1
chr3	90344197	90420197	0.213518
chr3	90422197	90500197	0.251367
chr3	162536197	162626197	0.214297
chr4	9147360	9197360	0.23849
chr4	48513360	48569360	0.207136	FRYL
chr4	148091360	148183360	0.20313
chr4	176569360	176647360	0.289809	GPM6A
chr5	46300757	46440757	0.608176
chr5	49444757	49560757	0.512722
chr5	124938757	124988757	0.188438
chr6	29796452	29846452	0.184245	HLA-G
chr6	77066452	77160452	0.241742
chr7	33028483	33122483	0.241842	FKBP9,NT5C3
chr7	55362483	55446483	0.209886	LANCL2
chr7	57906483	58074483	0.880983
chr7	61068483	61122483	0.547095
chr7	61470483	61580483	0.87963
chr7	61902483	61960483	0.238226
chr7	61960483	62070483	0.977991
chr8	2176396	2256396	0.310386
chr8	43748396	43812396	0.490779
chr8	46848396	46914396	0.329467
chr8	52690396	52822396	0.298008	PXDNL,PCMTD1
chr8	116570396	116628396	0.205585	TRPS1
chr9	114973069	115053069	0.22721	MIR3134,ROD1
chr10	46944523	47182523	0.5637	SYT15,GPRIN2,PPYR1,LOC643650,LOC728643,ANXA8,ANXA8L1,FAM25C,FAM25G,FAM25B
chr10	57938523	58014523	0.201529
chr10	81600523	81674523	0.224706	LOC100288974
chr10	134360523	134426523	0.198439	INPP5A
chr11	48716260	49006260	1.39716
chr11	50632260	50822260	0.968179
chr11	51556260	51614260	0.408792
chr11	54938260	55046260	0.387831	TRIM48
chr11	106008260	106088260	0.210155
chr12	34817428	34877428	0.475631
chr12	37969428	38065428	0.895165
chr12	38067428	38157428	0.390881
chr12	113325428	113393428	0.208519	RPH3A,OAS1,OAS3
chr13	47092785	47142785	0.180675	LRCH1
chr14	106328480	106396480	0.277454	KIAA0125
chr15	84801774	84863774	0.275759	LOC440300
chr16	2475802	2527802	0.179032	ABCA17P,CCNF,C16orf59,NTN3,TBC1D24
chr16	33871802	33925802	0.183223
chr16	35189802	35299802	0.68131
chr16	46489802	46539802	0.183014	ANKRD26P1
chr17	27078828	27168828	0.220833	C17orf63
chr17	80988828	81046828	0.508368	B3GNTL1,METRNL
chr19	23875405	23929405	0.180365	ZNF681
chr19	23937405	24017405	0.215666	ZNF681,RPSAP58
chr19	24553405	24623405	0.426745
chr19	27703405	27947405	0.614099
chr20	26241098	26327098	0.671963
chr22	35650667	35720667	0.213193	HMGXB4,TOM1
chr22	39260667	39330667	0.187643	CBX6
chr22	40530667	40680667	0.284954	TNRC6B
chrX	18488060	18572060	0.200002	CDKL5
chrX	35180060	35230060	0.184945
chrX	52588060	52642060	0.212193
chrX	52990060	53064060	0.268887
chrX	53396060	53494060	0.245059	SMC1A,RIBC1,HSD17B10
chrX	99372060	99448060	0.238009
chrX	122150060	122214060	0.220382
chrX	126650060	126748060	0.203811
chrX	135146060	135198060	0.181731
chrX	145518060	145596060	0.247194
chrX	153854060	153928060	0.22	NCRNA00204,NCRNA00204B,CTAG2,GAB3

## Sheet: Amhara Spi Regions
Chromosome	Start	End	Max Statistic	Genes
chr1	25538331	25618331	1.93417	SYF2,C1orf63,RHD		Low frequency differential
chr1	72752331	72812331	1.96487			Similar using HapMap
chr1	87348331	87594331	3.4624	SEP15,HS2ST1		Similar using Alkorta-Aranburu et al.
chr1	104582331	104750331	2.87749	LOC100129138		No genes
chr1	223306331	223366331	1.83885	TLR5		Prioritized
chr2	85173594	85231594	2.12814	KCMF1
chr2	194679594	194753594	2.41846
chr2	194889594	195079594	2.22989
chr2	195295594	195351594	2.18585
chr2	199887594	200001594	2.39315
chr2	208559594	208637594	1.92584	CCNYL1,FZD5
chr2	236629594	236707594	2.03758	AGAP1
chr3	70704197	70768197	1.97551
chr3	75596197	75656197	2.09747
chr4	489360	551360	2.65974	ZNF721,PIGG
chr4	1801360	1859360	1.94538	FGFR3,LETM1
chr4	72907360	72979360	1.81348	NPFFR2
chr4	108891360	108941360	1.75981	HADH
chr5	64757	170757	2.34158	PLEKHG4B
chr5	21258757	21310757	1.78695
chr5	97662757	97720757	1.87618
chr5	156146757	156318757	2.24726	SGCD,PPP1R2P3
chr6	29846452	29896452	1.76221	HLA-H,HCG2P7,HCG4P6
chr6	32550452	32608452	1.80756	HLA-DRB1,HLA-DQA1
chr6	57198452	57388452	2.47542	PRIM2
chr6	87552452	87642452	1.93022
chr6	131970452	132038452	1.99625	ENPP3,OR2A4,CTAGE9
chr6	144142452	144206452	1.79743	PHACTR2,LTV1,C6orf94
chr6	159728452	159788452	1.94213
chr7	35974483	36024483	1.84188
chr7	76750483	76800483	1.77255	CCDC146
chr7	133806483	133892483	2.38768	LRGUK
chr7	149866483	149922483	2.08545
chr8	24128396	24208396	1.84768	ADAM28
chr8	32822396	32900396	2.0613
chr8	33834396	33984396	2.5956
chr8	36200396	36256396	1.77536
chr8	100862396	100918396	1.77604	VPS13B,COX6C
chr9	21175069	21259069	2.00692	IFNA4,IFNA7,IFNA10,IFNA16,IFNA17,IFNA14
chr9	21267069	21365069	2.00637	IFNA22P,IFNA5,KLHL9,IFNA6
chr9	99515069	99567069	1.74349	ZNF510
chr10	37544523	37660523	2.24904
chr10	107166523	107250523	1.81084
chr11	41842260	41898260	1.80305
chr11	55472260	55568260	2.0485	OR5D13,OR5D14
chr11	84678260	84910260	2.16175	DLG2
chr11	84910260	85052260	2.25315	DLG2
chr11	85164260	85304260	2.08388	DLG2
chr11	104206260	104274260	2.01176
chr12	8849428	8907428	2.03905	RIMKLB
chr12	14787428	14875428	2.11565	GUCY2C
chr12	40199428	40271428	2.14985	SLC2A13
chr12	56415428	56467428	1.7454	IKZF4,RPS26
chr12	109379428	109429428	2.00353	SVOP
chr12	111409428	111517428	2.188	CUX2
chr13	64348785	64426785	1.97866
chr13	64672785	64722785	1.73482
chr13	78496785	78606785	2.35887	EDNRB
chr14	66632480	66692480	1.93983
chr15	88981774	89035774	1.87281	MRPL46,MRPS11
chr16	2363802	2427802	1.97852	ABCA3,ABCA17P
chr16	2833802	2889802	1.83664	PRSS33,PRSS41,PRSS21,ZG16B,PRSS30P
chr16	70325802	70377802	1.78092	DDX19B
chr17	15710828	15806828	1.95119
chr17	21192828	21248828	1.84388	MAP2K3
chr17	37970828	38024828	1.82294	IKZF3,ZPBP2
chr18	14974183	15030183	1.85869
chr18	30674183	30896183	2.89269	C18orf34
chr18	66626183	66808183	3.7396	CCDC102B
chr20	21625098	21677098	1.88539
chr20	21701098	21755098	1.88755
chr20	47437098	47501098	2.02499	PREX1
chr21	16140526	16214526	2.52309
chr21	17828526	17886526	1.9059	C21orf34
chr21	24210526	24266526	1.7862
chrX	2656060	2706060	1.8059	CD99,XG,XGPY2
chrX	17328060	17378060	1.77005
chrX	32652060	32708060	1.83975	DMD
chrX	35344060	35440060	2.57827
chrX	42964060	43064060	2.25094
chrX	50726060	50794060	1.93224
chrX	58076060	58134060	1.82672
chrX	74514060	74574060	1.81431	UPRT
chrX	75132060	75202060	1.89701
chrX	84606060	84742060	2.33734	POF1B
chrX	87846060	87898060	1.9195
chrX	87920060	88006060	2.33309	CPXCR1
chrX	88972060	89036060	2.00561
chrX	94818060	94910060	2.9003
chrX	97290060	97340060	1.80543
chrX	108516060	108580060	2.25164
chrX	110122060	110208060	2.14974	PAK3
chrX	116886060	116944060	1.89705
chrX	117256060	117316060	1.93984
chrX	146692060	146752060	1.93343
chrX	148074060	148136060	1.80754	AFF2
chrX	148370060	148440060	2.45444
chrX	151248060	151316060	1.84869	MAGEA5,MAGEA10

## Sheet: Amhara Sf Regions
Chromosome	Start	End	Max Statistic	Genes
chr1	25538331	25592331	2.07999	SYF2,C1orf63		Low frequency differential
chr1	60818331	60868331	2.0547			Similar using HapMap
chr1	87348331	87590331	3.63009	SEP15,HS2ST1		Similar using Alkorta-Aranburu et al.
chr1	91802331	91854331	2.0284	HFM1		No genes
chr1	104584331	104756331	3.12305	LOC100129138		Prioritized
chr2	21701594	21791594	2.70189
chr2	25193594	25279594	2.3722	DNAJC27,LOC729723,EFR3B
chr2	34813594	34891594	2.85243
chr2	42789594	42899594	2.26883	MTA3
chr2	85155594	85231594	2.12337	KCMF1
chr2	194683594	194751594	2.49052
chr2	194819594	195083594	3.80161
chr2	195299594	195349594	2.00776
chr2	199887594	200007594	3.13477
chr2	236649594	236699594	2.08319	AGAP1
chr3	21154197	21206197	2.02328
chr3	79034197	79106197	2.5223	ROBO1
chr3	188696197	188746197	2.01331
chr4	497360	551360	2.4655	PIGG
chr4	1805360	1855360	2.01271	FGFR3,LETM1
chr4	72893360	72987360	2.66566	NPFFR2
chr4	184035360	184143360	2.78184	WWC2
chr5	76757	170757	2.61765	PLEKHG4B
chr5	15450757	15502757	2.08966	FBXL7
chr5	97660757	97720757	2.21301
chr5	156152757	156230757	2.24834	SGCD
chr5	156246757	156312757	2.17277	PPP1R2P3
chr6	29796452	29896452	2.50035	HLA-G,HLA-H,HCG2P7,HCG4P6
chr6	32548452	32608452	2.18166	HLA-DRB1,HLA-DQA1
chr6	57206452	57264452	2.04527	PRIM2
chr6	57302452	57386452	2.19188	PRIM2
chr6	63758452	63820452	2.29542
chr6	85280452	85346452	2.10929
chr6	131972452	132038452	2.14702	ENPP3,OR2A4,CTAGE9
chr7	79348483	79402483	2.06786	MIR548M
chr8	33850396	33984396	2.9382
chr8	81552396	81602396	1.9995	ZNF704
chr9	99509069	99583069	2.1602	ZNF510,ZNF782
chr9	115207069	115323069	2.19472	HSDL2,KIAA1958
chr10	37584523	37634523	2.00486
chr10	60394523	60448523	2.14379	BICC1
chr10	111240523	111290523	2.00316
chr11	41842260	41896260	2.0356
chr11	84676260	84886260	2.84756	DLG2
chr11	84916260	85066260	2.75096	DLG2
chr11	85146260	85304260	3.06263	DLG2
chr12	8853428	8903428	2.06076	RIMKLB
chr12	14775428	14867428	2.29623	GUCY2C
chr12	40199428	40273428	2.85465	SLC2A13
chr12	56257428	56351428	2.33203	WIBG,DGKA,SILV
chr12	59221428	59277428	2.05226	LRIG3
chr12	64199428	64265428	2.13804	TMEM5,SRGAP1
chr12	109379428	109431428	2.06779	SVOP
chr12	111415428	111497428	2.41393	CUX2
chr13	64350785	64410785	2.28446
chr14	50190480	50284480	2.20264	KLHDC1,KLHDC2,SDCCAG1
chr14	58892480	58988480	2.96216	TIMM9,KIAA0586
chr14	66622480	66692480	2.19234
chr15	65785774	65835774	2.04011	DPP8,PTPLAD1
chr15	88975774	89035774	2.21913	MRPL46,MRPS11
chr16	46489802	46603802	2.4762	ANKRD26P1
chr16	46677802	46767802	2.38863	VPS35,ORC6,MYLK3
chr17	15688828	15806828	2.39924	MEIS3P1
chr17	39310828	39374828	2.19184	KRTAP4-4,KRTAP4-3,KRTAP4-2,KRTAP4-1,KRTAP9-1
chr18	14974183	15038183	2.25132
chr18	27448183	27500183	2.03973
chr18	30674183	30726183	2.12383	C18orf34
chr18	30744183	30890183	3.21037	C18orf34
chr18	66626183	66806183	4.29459	CCDC102B
chr20	20105098	20173098	2.16834	C20orf26
chr20	21625098	21677098	2.12647
chr20	21701098	21753098	2.32231
chr20	47443098	47495098	2.06779	PREX1
chr21	16140526	16208526	3.00894
chr21	17828526	17886526	2.18411	C21orf34
chrX	17328060	17378060	2.12724
chrX	20662060	20718060	2.06905
chrX	25472060	25556060	2.45354
chrX	32634060	32704060	2.10393	DMD
chrX	35346060	35420060	2.66148
chrX	50708060	50778060	2.13481
chrX	54096060	54150060	2.02364	FAM120C
chrX	84600060	84760060	3.29066	POF1B
chrX	87848060	87898060	2.04637
chrX	87926060	87976060	2.09002
chrX	94836060	94910060	3.19788
chrX	104678060	104760060	2.13051	IL1RAPL2
chrX	108516060	108580060	2.75073
chrX	110116060	110250060	3.126	PAK3
chrX	111902060	111956060	2.08492	LHFPL1
chrX	113058060	113128060	2.11285
chrX	116886060	116948060	2.3461
chrX	117256060	117306060	2.1028
chrX	143138060	143194060	2.41314
chrX	146692060	146752060	2.26268
chrX	148074060	148142060	2.29291	AFF2
chrX	148372060	148440060	2.44122
chrX	149240060	149290060	2.03136
chrX	151266060	151316060	2.02644	MAGEA5,MAGEA10

## Sheet: Oromos PBS Regions
Chromosome	Start	End	Max Statistic	Genes
chr1	24225935	24275935	0.154096	CNR2		Low frequency differential
chr1	27895935	27959935	0.208213	AHDC1,FGR		Similar using HapMap
chr1	32761935	32829935	0.177231	HDAC1,MARCKSL1,LOC100128071,TSSK3		Similar using Alkorta-Aranburu et al.
chr1	36075935	36153935	0.161324	PSMB2		No genes
chr1	152781935	152859935	0.232829	LCE1B,LCE1A,LCE6A,SMCP		Prioritized
chr2	21743594	21847594	0.35398
chr2	24545594	24605594	0.177325	ITSN2
chr2	194915594	195099594	0.473664
chr3	69192202	69252202	0.195684	FRMD4B
chr3	128802202	128852202	0.170909	RAB43,ISY1
chr3	188704202	188764202	0.166584
chr3	194930202	194984202	0.165262	C3orf21
chr4	72918994	72968994	0.146395	NPFFR2
chr4	85084994	85134994	0.148309
chr4	93030994	93140994	0.255061
chr4	148558994	148612994	0.207876	PRMT10
chr4	176394994	176474994	0.201234
chr5	15386041	15474041	0.195118
chr5	46312041	46440041	0.382032
chr5	49452041	49558041	0.328171
chr6	10638452	10724452	0.324155	C6orf52,PAK1IP1,TMEM14C
chr6	58770452	58820452	0.17531
chr7	57924483	58072483	0.478439
chr7	61070483	61120483	0.164974
chr7	61472483	61576483	0.590219
chr7	61904483	61958483	0.212621
chr7	61962483	62054483	0.455516
chr8	34730504	34790504	0.274294
chr8	36126504	36194504	0.235804
chr8	36276504	36368504	0.269496
chr8	43746504	43818504	0.368327
chr8	46844504	46894504	0.181782
chr10	47070523	47148523	0.175135	PPYR1,LOC643650,LOC728643
chr10	75158523	75292523	0.258558	ANXA7,ZMYND17,PPP3CB,USP54
chr11	38717688	38793688	0.176245
chr11	48761688	48987688	1.07134
chr11	50669688	50813688	0.617295
chr11	51563688	51613688	0.193721
chr11	54977688	55031688	0.178961	TRIM48
chr11	61027688	61077688	0.14845	VWCE,DDB1
chr11	78291688	78349688	0.182301
chr12	34826035	34878035	0.332743
chr12	37976035	38060035	0.584048
chr12	38082035	38132035	0.164541
chr12	111414035	111490035	0.168676	CUX2
chr12	111506035	111576035	0.164705	CUX2
chr15	48386406	48442406	0.187297	SLC24A5,MYEF2
chr15	48456406	48520406	0.299011	MYEF2,CTXN2,SLC12A1
chr16	2363941	2427941	0.297283	ABCA3,ABCA17P
chr16	34363941	34431941	0.162757	UBE2MP1
chr16	48075941	48153941	0.176348	ABCC12
chr17	58496828	58622828	0.435296	C17orf64,APPBP2
chr17	59066828	59118828	0.158033	BCAS3
chr17	80986828	81046828	0.46148	B3GNTL1,METRNL
chr18	6193343	6245343	0.15945	L3MBTL4
chr19	23859726	23929726	0.169808	ZNF675,ZNF681
chr19	23939726	24015726	0.205891	ZNF681,RPSAP58
chr19	27701726	27931726	0.392761
chr19	42581726	42709726	0.244803	ZNF574,POU2F2,MIR4323,DEDD2
chr19	42741726	42973726	0.240464	GSK3A,ERF,CIC,PAFAH1B3,PRR19,TMEM145,MEGF8,CNFN,LIPE,CXCL17
chr20	26249098	26335098	0.385052
chr20	41507098	41603098	0.225159	PTPRT
chrX	7544060	7614060	0.222665
chrX	16046060	16102060	0.178366
chrX	17634060	17714060	0.188315	NHS
chrX	29832060	29902060	0.339606	IL1RAPL1
chrX	35716060	35768060	0.158605
chrX	50402060	50466060	0.285729	SHROOM4
chrX	50656060	50728060	0.181897	BMP15
chrX	50766060	50852060	0.147311
chrX	51986060	52084060	0.23355
chrX	58460060	58518060	0.266496
chrX	61870060	61924060	0.247596
chrX	97222060	97334060	0.254053
chrX	98494060	98670060	0.500687
chrX	98752060	98950060	0.313275	LOC442459
chrX	99386060	99436060	0.1462
chrX	106760060	106836060	0.177948
chrX	109942060	110058060	0.276685	CHRDL1
chrX	110094060	110180060	0.200799
chrX	110226060	110342060	0.28119	PAK3
chrX	118296060	118346060	0.146313
chrX	128920060	128994060	0.250603	SASH3,ZDHHC9
chrX	135064060	135148060	0.26677	SLC9A6
chrX	138806060	138864060	0.267855	ATP11C
chrX	138926060	139030060	0.363419	MIR505
chrX	144360060	144414060	0.161841
chrX	149222060	149272060	0.146043

## Sheet: Oromos Fst Regions
Chromosome	Start	End	Max Statistic	Genes
chr1	17003935	17087935	0.505161	MIR3675,ESPNP,MST1P9		Low frequency differential
chr1	41475935	41619935	0.268946	CTPS,SLFNL1,SCMH1		Similar using HapMap
chr1	41697935	41747935	0.164049	SCMH1		Similar using Alkorta-Aranburu et al.
chr1	114019935	114071935	0.169004	MAGI3		No genes
chr1	175195935	175271935	0.184511			Prioritized
chr2	24535594	24631594	0.227863	ITSN2
chr2	26401594	26459594	0.17086	FAM59B,HADHA
chr2	63485594	63561594	0.192769	C2orf86
chr2	96827594	96905594	0.187244	STARD7
chr2	147653594	147717594	0.192818
chr3	52480202	52546202	0.170472	TNNC1,NISCH,STAB1
chr3	90362202	90412202	0.164331
chr3	90422202	90504202	0.302252
chr3	107868202	107924202	0.167651	IFT57
chr4	91104994	91172994	0.206196	FAM190A
chr4	107626994	107758994	0.200533
chr5	46304041	46440041	0.457891
chr5	49448041	49560041	0.403781
chr5	122230041	122350041	0.233683	SNX24
chr6	58768452	58820452	0.282269
chr6	77064452	77160452	0.238544
chr7	42038483	42094483	0.169702	GLI3
chr7	57920483	58072483	0.739886
chr7	61066483	61120483	0.266362
chr7	61470483	61580483	0.882092
chr7	61864483	61962483	0.215736
chr7	61962483	62064483	0.58269
chr8	2180504	2252504	0.228334
chr8	43740504	43818504	0.600525
chr8	46844504	46918504	0.522475
chr8	52666504	52844504	0.403503	PXDNL,PCMTD1
chr8	83926504	83998504	0.230526
chr8	116574504	116624504	0.171798	TRPS1
chr9	115207871	115259871	0.174966	HSDL2,KIAA1958
chr10	46932523	47040523	0.290625	FAM35B,SYT15,GPRIN2
chr10	47054523	47168523	0.27337	PPYR1,LOC643650,LOC728643,ANXA8,ANXA8L1
chr10	81600523	81672523	0.197613	LOC100288974
chr11	48719688	49005688	1.94959
chr11	50643688	50823688	0.806423
chr11	51557688	51613688	0.284098
chr11	54971688	55033688	0.258785	TRIM48
chr11	87009688	87087688	0.228284	TMEM135
chr12	34826035	34878035	0.39023
chr12	37970035	38066035	0.866976
chr12	38078035	38156035	0.291747
chr14	106322845	106396845	0.272106	KIAA0125
chr15	84798406	84866406	0.254735	LOC440300
chr16	35205941	35309941	0.295301
chr16	69985941	70041941	0.189603	CLEC18A,PDXDC2P
chr17	80982828	81046828	0.598579	B3GNTL1,METRNL
chr19	24569726	24633726	0.220982
chr19	27701726	27951726	0.746959
chr19	42601726	42705726	0.254331	POU2F2,MIR4323,DEDD2
chr20	26243098	26335098	0.519669
chr20	51147098	51221098	0.193855
chrX	25470060	25572060	0.355354
chrX	51986060	52068060	0.208158
chrX	53416060	53490060	0.213698	SMC1A,RIBC1,HSD17B10
chrX	58468060	58586060	0.164601
chrX	61730060	61826060	0.426125
chrX	61870060	61926060	0.280224
chrX	66156060	66438060	0.245868
chrX	66472060	66654060	0.217313
chrX	72178060	72238060	0.169327	PABPC1L2B
chrX	99386060	99438060	0.185369
chrX	126302060	126398060	0.204361
chrX	126646060	126780060	0.233862
chrX	135140060	135220060	0.179526

## Sheet: Oromos Spi Regions
Chromosome	Start	End	Max Statistic	Genes
chr1	25617935	25667935	1.65838	RHD,TMEM50A		Low frequency differential
chr1	32895935	32949935	1.99037	ZBTB8B		Similar using HapMap
chr1	51557935	51655935	1.73185	C1orf185		Similar using Alkorta-Aranburu et al.
chr1	106681935	106733935	1.78171			No genes
chr1	219937935	220021935	2.35895			Prioritized
chr1	242439935	242533935	1.90049	PLD5
chr1	248205935	248283935	2.28645	OR2L13,OR2L3
chr1	248701935	248765935	2.58402	OR2T29,OR2T34,OR2T10
chr2	48705594	48771594	1.77925	KLRAQ1,STON1-GTF2A1L,STON1
chr2	115205594	115271594	1.89441	DPP10
chr2	194431594	194753594	2.92384
chr2	199887594	199999594	2.31086
chr2	200383594	200439594	1.6891
chr3	46790202	46854202	1.82091
chr3	51346202	51410202	1.96163	DOCK3
chr3	89878202	89962202	1.67863
chr3	138850202	138944202	1.74213
chr4	33734994	33786994	1.67055
chr4	35536994	35586994	1.61535
chr4	68894994	68956994	1.88927	TMPRSS11F,SYT14L
chr4	144752994	144850994	2.0186	GYPE
chr4	169094994	169144994	1.6166	ANXA10,DDX60
chr5	43778041	44050041	2.26568
chr5	91326041	91378041	1.64662
chr5	105422041	105494041	1.76295
chr6	29824452	29896452	2.11714	HLA-H,HCG2P7,HCG4P6
chr6	32528452	32654452	2.5218	HLA-DRB1,HLA-DQA1,HLA-DQB1
chr6	57188452	57272452	2.04307	PRIM2
chr6	57300452	57390452	2.15922	PRIM2
chr6	73178452	73272452	2.66288
chr6	94182452	94332452	2.26707
chr6	129042452	129140452	2.49668
chr7	57622483	57680483	1.66275
chr7	72152483	72218483	2.13537	TYW1B
chr7	86570483	86658483	1.70969	KIAA1324L
chr7	86744483	86796483	1.69445	DMTF1
chr7	142646483	142730483	2.53002	KEL,OR9A2
chr8	33848504	33954504	1.87636
chr8	36198504	36258504	1.73097
chr8	39234504	39320504	2.82779	ADAM5P,ADAM3A
chr8	74686504	74736504	1.62837	UBE2W
chr8	124160504	124238504	1.95557	WDR67,FAM83A,LOC100131726,C8orf76
chr8	130556504	130630504	1.90916
chr9	23857871	23915871	1.77997
chr9	24101871	24157871	1.91121
chr9	33881871	33947871	1.74036	UBE2R2,UBAP2,SNORD121B
chr9	33951871	34021871	1.75558	UBAP2,SNORD121A
chr9	39079871	39153871	1.8298	CNTNAP3
chr9	99235871	99285871	1.62001	HABP4,CDC14B
chr9	100361871	100465871	1.75082	TMOD1,TSTD2,NCBP1,XPA
chr9	121597871	121659871	1.69592
chr9	123249871	123331871	1.79385	CDK5RAP2
chr10	90204523	90266523	1.82824	RNLS
chr10	107192523	107254523	1.77161
chr11	67619688	67693688	1.71718
chr12	9638035	9692035	1.8908
chr12	22802035	22860035	1.78166	ETNK1
chr12	88258035	88348035	1.89524
chr13	53131223	53185223	1.71684	TPTE2P3
chr13	64151223	64203223	1.69399
chr13	64335223	64413223	1.7606
chr14	26158845	26224845	1.97241
chr14	56024845	56134845	1.78219	C14orf33,KTN1
chr14	64084845	64134845	1.63937	WDR89
chr14	79700845	79756845	1.83169	NRXN3
chr14	105764845	105816845	1.66938	BRF1,PACS2
chr14	105816845	105872845	1.8404	PACS2,LOC647310
chr15	48902406	48966406	1.80695	FBN1
chr15	69616406	69692406	2.06888	PAQR5
chr15	73634406	73692406	1.66636	HCN4
chr16	32457941	32521941	2.08955
chr16	32597941	32649941	1.64021
chr16	33543941	33649941	2.19107
chr16	33835941	33885941	1.6181
chr16	70275941	70333941	1.68528	EXOSC6,AARS,DDX19B
chr16	75881941	75947941	1.89818
chr17	15496828	15552828	1.74509	CDRT1,TRIM16
chr17	15688828	15752828	1.73299	MEIS3P1
chr17	19722828	19772828	1.64428	ULK2
chr17	21182828	21238828	1.80371	MAP2K3
chr17	30262828	30316828	1.67982	SUZ12
chr17	62904828	62954828	1.62263	LRRC37A3
chr18	12123343	12231343	1.87058
chr18	25049343	25123343	2.01162
chr18	25299343	25353343	1.86665
chr18	32229343	32345343	2.01658	DTNA
chr18	47995343	48069343	1.82033
chr19	32097726	32177726	1.75488
chr21	22728126	22800126	1.82901	NCAM2
chr21	45904126	45956126	1.70338	C21orf29,C21orf90
chrX	7808060	7866060	1.89552	VCX
chrX	36110060	36198060	1.98972	CXorf59
chrX	44982060	45036060	2.462	CXorf36
chrX	49688060	49812060	2.4553	CLCN5,MIR532,MIR188,MIR500A,MIR362,MIR501,MIR500B,MIR660,MIR502
chrX	52996060	53048060	1.72166
chrX	53162060	53318060	2.2053	KDM5C,IQSEC2
chrX	67590060	67686060	2.86605	OPHN1
chrX	71086060	71146060	1.76774	NHSL2
chrX	73446060	73554060	2.31848	NCRNA00182,MIR545,MIR374A,ZCCHC13
chrX	84672060	84742060	1.90091
chrX	87940060	87998060	1.98344
chrX	88658060	88716060	1.85361
chrX	108518060	108578060	1.69036
chrX	113916060	113978060	1.83693	HTR2C,MIR1298
chrX	117122060	117172060	1.6165	KLHL13
chrX	124044060	124096060	1.72168	ODZ1
chrX	126200060	126276060	2.07616
chrX	130614060	130750060	2.58141	OR13H1
chrX	135444060	135552060	2.13254	GPR112
chrX	144302060	144364060	1.87255	SPANXN1
chrX	147106060	147162060	1.86313	FMR1NB
chrX	148218060	148272060	1.75508
chrX	149116060	149206060	2.00732	LOC100272228
chrX	152386060	152462060	1.63529

## Sheet: Oromos Sf Regions
Chromosome	Start	End	Max Statistic	Genes
chr1	32895935	32947935	2.15362	ZBTB8B		Low frequency differential
chr1	51581935	51673935	1.9981	C1orf185		Similar using HapMap
chr1	219939935	219999935	2.32814			Similar using Alkorta-Aranburu et al.
chr1	248701935	248765935	2.95672	OR2T29,OR2T34,OR2T10		No genes
chr2	22249594	22299594	1.90241			Prioritized
chr2	34813594	34891594	2.8605
chr2	48689594	48771594	2.44312	KLRAQ1,STON1-GTF2A1L,STON1
chr2	115211594	115271594	2.08409	DPP10
chr2	194441594	194747594	3.64027
chr2	199889594	200003594	3.02214
chr3	46788202	46856202	2.20871
chr3	51352202	51410202	2.32824	DOCK3
chr3	127948202	128038202	2.13839	EEFSEC
chr4	61380994	61480994	2.05343
chr4	68996994	69048994	2.13313	FTLP10
chr4	129558994	129608994	1.90024
chr4	144768994	144860994	2.16854	GYPE
chr5	16290041	16344041	2.06154
chr5	43788041	43898041	2.07962
chr5	43978041	44044041	2.0991
chr5	91326041	91376041	1.92032
chr6	29796452	29896452	2.81716	HLA-G,HLA-H,HCG2P7,HCG4P6
chr6	32532452	32610452	2.41641	HLA-DRB1,HLA-DQA1
chr6	57196452	57266452	2.04204	PRIM2
chr6	57302452	57390452	2.53862	PRIM2
chr6	73190452	73266452	2.97935
chr6	94116452	94196452	2.06599	EPHA7
chr6	99140452	99218452	2.14771
chr6	129044452	129136452	2.50653
chr7	72152483	72222483	2.32478	TYW1B
chr7	86562483	86676483	2.36285	KIAA1324L
chr7	142648483	142736483	2.93896	KEL,OR9A2
chr8	32636504	32688504	1.92518
chr8	33884504	33966504	2.52735
chr8	39234504	39320504	3.13459	ADAM5P,ADAM3A
chr9	24103871	24157871	2.10308
chr9	33915871	34015871	2.25012	UBE2R2,UBAP2,SNORD121B,SNORD121A
chr9	39081871	39153871	2.11927	CNTNAP3
chr9	99147871	99197871	1.94925	ZNF367
chr9	99231871	99293871	1.9963	HABP4,CDC14B
chr9	123233871	123347871	2.5927	CDK5RAP2
chr10	57932523	58010523	2.11268
chr10	59242523	59304523	2.21922
chr10	90184523	90272523	2.67406	RNLS
chr11	38789688	38863688	1.97292
chr12	21752035	21826035	2.61849	GYS2,LDHB
chr13	64335223	64411223	2.09274
chr14	26154845	26218845	2.62073
chr14	56042845	56134845	2.02956	C14orf33,KTN1
chr15	29178406	29288406	2.2955	APBA2
chr15	41940406	41992406	1.93827	MGA,MIR626
chr15	48872406	48926406	2.07266	FBN1
chr16	32457941	32521941	2.19319
chr16	32591941	32649941	2.13567
chr16	33543941	33607941	2.58642
chr16	46489941	46703941	2.55252	ANKRD26P1,SHCBP1,VPS35
chr16	46793941	46879941	2.65369	C16orf87
chr16	75897941	75947941	2.07801
chr17	15490828	15560828	2.15102	CDRT1,TRIM16
chr17	15684828	15784828	2.33482	MEIS3P1
chr17	19700828	19772828	1.9964	ULK2
chr17	75424828	75476828	1.92317	SEPT9
chr18	12107343	12205343	2.62459
chr18	25049343	25113343	2.12513
chr18	25299343	25353343	2.11137
chr18	32229343	32343343	2.45681	DTNA
chr19	32099726	32151726	1.90875
chr20	20087098	20185098	2.37812	C20orf26
chr21	22742126	22802126	2.06474	NCAM2
chr22	46619001	46707001	2.01416	PPARA,C22orf40,PKDREJ,TTC38,CN5H6.4,GTSE1
chrX	4978060	5074060	2.17244
chrX	36104060	36202060	2.50912	CXorf59
chrX	41546060	41608060	2.22773	CASK,GPR34,GPR82
chrX	44982060	45036060	2.14766	CXorf36
chrX	49722060	49782060	2.28033	CLCN5,MIR532,MIR188,MIR500A,MIR362,MIR501,MIR500B,MIR660,MIR502
chrX	52990060	53082060	3.44623	GPR173
chrX	53170060	53318060	2.79735	KDM5C,IQSEC2
chrX	63810060	63886060	2.24041
chrX	65906060	65956060	1.92163
chrX	67590060	67668060	2.85849	OPHN1
chrX	67766060	67884060	2.3449	STARD8
chrX	71076060	71156060	2.39026	NHSL2
chrX	73414060	73560060	3.11323	NCRNA00182,MIR421,MIR374B,MIR374C,MIR545,MIR374A,ZCCHC13
chrX	84676060	84760060	2.60711
chrX	104458060	104524060	1.937	IL1RAPL2,TEX13A
chrX	108516060	108590060	2.188
chrX	113112060	113168060	2.15225
chrX	113204060	113308060	2.16057
chrX	113904060	113982060	2.21005	HTR2C,MIR1298
chrX	120388060	120438060	1.88798
chrX	126186060	126284060	2.74877
chrX	130620060	130752060	2.48909	OR13H1
chrX	135450060	135552060	2.68768	GPR112
chrX	147104060	147164060	2.20026	FMR1NB
chrX	149116060	149276060	2.66278	LOC100272228

## Sheet: Summary
Chromosome	Start	End	Amhara Tests	Oromos Tests	Genes
1	24224331	24275935	PBS	PBS	CNR2		Low frequency differential
1	25538331	25667935	Spi,Sf	Spi	SYF2,C1orf63,RHD,TMEM50A		Similar using HapMap
1	25908331	25966331	PBS		MAN1C1		Similar using Alkorta-Aranburu et al.
1	32760331	32829935	PBS	PBS	HDAC1,MARCKSL1,LOC100128071,TSSK3		No genes
1	32895935	32949935		Spi,Sf	ZBTB8B		Prioritized
1	41475935	41619935		Fst	CTPS,SLFNL1,SCMH1
1	41697935	41747935		Fst	SCMH1
1	51557935	51673935		Spi,Sf	C1orf185
1	60818331	60868331	Sf
1	89846331	89898331	Fst		GBP6,LOC400759
1	91802331	91854331	Sf		HFM1
1	104582331	104756331	Spi,Sf		LOC100129138
1	106681935	106733935		Spi
1	114016331	114074331	Fst	Fst	MAGI3
1	152781935	152859935		PBS	LCE1B,LCE1A,LCE6A,SMCP
1	175194331	175274331	PBS,Fst	Fst
1	188828331	188912331	PBS
1	196114331	196208331	Fst		KCNT2
1	219937935	220021935		Spi,Sf
1	223306331	223366331	Spi		TLR5
1	242439935	242533935		Spi	PLD5
1	248205935	248283935		Spi	OR2L13,OR2L3
1	248701935	248765935		Spi,Sf	OR2T29,OR2T34,OR2T10
2	21701594	21847594	PBS,Sf	PBS
2	22249594	22299594		Sf
2	24507594	24633594	PBS,Fst	PBS,Fst	ITSN2
2	25193594	25279594	Sf		DNAJC27,LOC729723,EFR3B
2	34813594	34891594	Sf	Sf
2	42789594	42899594	Sf		MTA3
2	48689594	48771594		Spi,Sf	KLRAQ1,STON1-GTF2A1L,STON1
2	63467594	63571594	Fst	Fst	C2orf86
2	85155594	85231594	Spi,Sf		KCMF1
2	115205594	115271594		Spi,Sf	DPP10
2	147653594	147717594		Fst
2	182557594	182647594	PBS
2	194213594	194311594	Fst
2	194819594	195099594	PBS,Spi,Sf	PBS
2	199887594	200007594	Spi,Sf	Spi,Sf
2	200383594	200439594		Spi
2	208559594	208637594	Spi		CCNYL1,FZD5
2	223951594	224009594	PBS
2	236629594	236707594	Spi,Sf		AGAP1
3	21154197	21206197	Sf
3	46788202	46856202		Spi,Sf
3	51346202	51410202		Spi,Sf	DOCK3
3	52478197	52546202	Fst	Fst	SEMA3G,TNNC1,NISCH,STAB1
3	69186197	69252202	PBS	PBS	FRMD4B
3	70704197	70768197	Spi
3	75596197	75656197	Spi
3	79034197	79106197	Sf		ROBO1
3	89878202	89962202		Spi
3	90344197	90420197	Fst	Fst
3	90422197	90504202	Fst	Fst
3	127948202	128038202		Sf	EEFSEC
3	128802202	128852202		PBS	RAB43,ISY1
3	138850202	138944202		Spi
3	162536197	162626197	Fst
3	188696197	188764202	Sf	PBS
3	194930202	194984202		PBS	C3orf21
4	489360	551360	Spi,Sf		ZNF721,PIGG
4	1801360	1859360	Spi,Sf		FGFR3,LETM1
4	9147360	9197360	Fst
4	33734994	33786994		Spi
4	35536994	35586994		Spi
4	48513360	48569360	PBS,Fst		FRYL
4	61380994	61480994		Sf
4	68894994	68956994		Spi	TMPRSS11F,SYT14L
4	68996994	69048994		Sf	FTLP10
4	72179360	72275360	PBS		SLC4A4
4	72893360	72987360	Spi,Sf	PBS	NPFFR2
4	85084994	85134994		PBS
4	91104994	91172994		Fst	FAM190A
4	107626994	107758994		Fst
4	108891360	108941360	Spi		HADH
4	129558994	129608994		Sf
4	144752994	144860994		Spi,Sf	GYPE
4	148091360	148195360	PBS,Fst
4	148531360	148629360	PBS	PBS	TMEM184C,PRMT10
4	169094994	169144994		Spi	ANXA10,DDX60
4	176394994	176475360	PBS	PBS
4	184035360	184143360	Sf		WWC2
5	64757	170757	Spi,Sf		PLEKHG4B
5	15380757	15502757	PBS,Sf	PBS	FBXL7
5	16290041	16344041		Sf
5	21258757	21310757	Spi
5	43778041	44050041		Spi,Sf
5	46300757	46440757	PBS,Fst	PBS,Fst
5	49444757	49560757	PBS,Fst	PBS,Fst
5	85846757	85896757	PBS
5	91326041	91378041		Spi,Sf
5	97660757	97720757	Spi,Sf
5	105422041	105494041		Spi
5	122230041	122350041		Fst	SNX24
5	124938757	124988757	Fst
5	143786757	143836757	PBS		KCTD16
5	156146757	156318757	Spi,Sf		SGCD,PPP1R2P3
6	57188452	57390452	Spi,Sf	Spi,Sf	PRIM2
6	58768452	58820452		PBS,Fst
6	63758452	63820452	Sf
6	73178452	73272452		Spi,Sf
6	77064452	77160452	Fst	Fst
6	85280452	85346452	Sf
6	87552452	87642452	Spi
6	94116452	94332452		Spi,Sf	EPHA7
6	99140452	99218452		Sf
6	129042452	129140452		Spi,Sf
6	131970452	132038452	Spi,Sf		ENPP3,OR2A4,CTAGE9
6	136502452	136560452	PBS		PDE7B,FAM54A
6	144142452	144206452	Spi		PHACTR2,LTV1,C6orf94
6	159728452	159788452	Spi
7	33028483	33122483	Fst		FKBP9,NT5C3
7	35974483	36024483	Spi
7	42038483	42094483		Fst	GLI3
7	57622483	57680483		Spi
7	61066483	61122483	PBS,Fst	PBS,Fst
7	61864483	62070483	PBS,Fst	PBS,Fst
7	72152483	72222483		Spi,Sf	TYW1B
7	76750483	76800483	Spi		CCDC146
7	79348483	79402483	Sf		MIR548M
7	86562483	86676483		Spi,Sf	KIAA1324L
7	86744483	86796483		Spi	DMTF1
7	133806483	133892483	Spi		LRGUK
7	142646483	142736483		Spi,Sf	KEL,OR9A2
7	149866483	149922483	Spi
8	24128396	24208396	Spi		ADAM28
8	32636504	32688504		Sf
8	32822396	32900396	Spi
8	33834396	33984396	Spi,Sf	Spi,Sf
8	36126504	36194504		PBS
8	36198504	36258504	Spi	Spi
8	36276504	36368504		PBS
8	39234504	39320504		Spi,Sf	ADAM5P,ADAM3A
8	43740504	43818504	PBS,Fst	PBS,Fst
8	46844504	46918504	Fst	PBS,Fst
8	52666504	52844504	Fst	Fst	PXDNL,PCMTD1
8	74686504	74736504		Spi	UBE2W
8	81552396	81602396	Sf		ZNF704
8	83926504	83998504		Fst
8	100862396	100918396	Spi		VPS13B,COX6C
8	116570396	116628396	Fst	Fst	TRPS1
8	124160504	124238504		Spi	WDR67,FAM83A,LOC100131726,C8orf76
9	21175069	21259069	Spi		IFNA4,IFNA7,IFNA10,IFNA16,IFNA17,IFNA14
9	21267069	21365069	Spi		IFNA22P,IFNA5,KLHL9,IFNA6
9	23857871	23915871		Spi
9	24101871	24157871		Spi,Sf
9	39079871	39153871		Spi,Sf	CNTNAP3
9	99147871	99197871		Sf	ZNF367
9	99231871	99293871		Spi,Sf	HABP4,CDC14B
9	99509069	99583069	Spi,Sf		ZNF510,ZNF782
9	100361871	100465871		Spi	TMOD1,TSTD2,NCBP1,XPA
9	114973069	115053069	Fst		MIR3134,ROD1
9	115207069	115323069	Sf	Fst	HSDL2,KIAA1958
9	121597871	121659871		Spi
9	123233871	123347871		Spi,Sf	CDK5RAP2
10	22552523	22672523	PBS		COMMD3,BMI1,SPAG6
10	37544523	37660523	Spi,Sf
10	57932523	58014523	Fst	Sf
10	59242523	59304523		Sf
10	60394523	60448523	Sf		BICC1
10	75152523	75300523	PBS	PBS	ANXA7,ZMYND17,PPP3CB,USP54
10	81600523	81674523	Fst	Fst	LOC100288974
10	90184523	90272523		Spi,Sf	RNLS
10	107166523	107254523	Spi	Spi
10	111240523	111290523	Sf
10	134360523	134426523	Fst		INPP5A
11	38230260	38308260	PBS
11	38686260	38863688	PBS	PBS,Sf
11	39338260	39392260	PBS
11	41842260	41898260	Spi,Sf
11	51556260	51614260	PBS,Fst	PBS,Fst
11	55472260	55568260	Spi		OR5D13,OR5D14
11	61027688	61077688		PBS	VWCE,DDB1
11	67619688	67693688		Spi
11	78291688	78349688	PBS	PBS
11	84910260	85066260	Spi,Sf		DLG2
11	85146260	85304260	Spi,Sf		DLG2
11	104206260	104274260	Spi
11	106008260	106088260	Fst
12	8849428	8907428	Spi,Sf		RIMKLB
12	14775428	14875428	Spi,Sf		GUCY2C
12	15879428	15929428	PBS		EPS8
12	21752035	21826035		Sf	GYS2,LDHB
12	22802035	22860035		Spi	ETNK1
12	34817428	34878035	PBS,Fst	PBS,Fst
12	37969428	38066035	PBS,Fst	PBS,Fst
12	38067428	38157428	PBS,Fst	PBS,Fst
12	56257428	56351428	Sf		WIBG,DGKA,SILV
12	56415428	56467428	Spi		IKZF4,RPS26
12	59221428	59277428	Sf		LRIG3
12	64199428	64265428	Sf		TMEM5,SRGAP1
12	88258035	88348035		Spi
12	109379428	109431428	Spi,Sf		SVOP
12	113325428	113393428	Fst		RPH3A,OAS1,OAS3
13	38880785	38948785	PBS		UFM1
13	47092785	47142785	Fst		LRCH1
13	47996785	48048785	PBS
13	53131223	53185223		Spi	TPTE2P3
13	64151223	64203223		Spi
13	64335223	64426785	Spi,Sf	Spi,Sf
13	64672785	64722785	Spi
14	26154845	26224845		Spi,Sf
14	50190480	50284480	Sf		KLHDC1,KLHDC2,SDCCAG1
14	56024845	56134845		Spi,Sf	C14orf33,KTN1
14	58892480	58988480	Sf		TIMM9,KIAA0586
14	64084845	64134845		Spi	WDR89
14	66622480	66692480	Spi,Sf
14	79700845	79756845		Spi	NRXN3
14	105764845	105816845		Spi	BRF1,PACS2
14	105816845	105872845		Spi	PACS2,LOC647310
15	29178406	29288406		Sf	APBA2
15	41940406	41992406		Sf	MGA,MIR626
15	48381774	48520406	PBS	PBS	SLC24A5,MYEF2,CTXN2,SLC12A1
15	65785774	65835774	Sf		DPP8,PTPLAD1
15	69616406	69692406		Spi	PAQR5
15	73634406	73692406		Spi	HCN4
15	84798406	84866406	Fst	Fst	LOC440300
15	88975774	89035774	Spi,Sf		MRPL46,MRPS11
16	2363802	2427941	Spi	PBS	ABCA3,ABCA17P
16	2475802	2527802	Fst		ABCA17P,CCNF,C16orf59,NTN3,TBC1D24
16	2833802	2889802	Spi		PRSS33,PRSS41,PRSS21,ZG16B,PRSS30P
16	32457941	32521941		Spi,Sf
16	32591941	32649941		Spi,Sf
16	33543941	33649941		Spi,Sf
16	33835941	33925802	Fst	Spi
16	34363941	34431941		PBS	UBE2MP1
16	35189802	35309941	PBS,Fst	Fst
16	46489802	46767802	PBS,Fst,Sf	Sf	ANKRD26P1,SHCBP1,VPS35,ORC6,MYLK3
16	46793941	46879941		Sf	C16orf87
16	48069802	48153941	PBS	PBS	ABCC12
16	69985941	70041941		Fst	CLEC18A,PDXDC2P
16	70275941	70377802	Spi	Spi	EXOSC6,AARS,DDX19B
16	75881941	75947941		Spi,Sf
17	15490828	15560828		Spi,Sf	CDRT1,TRIM16
17	15684828	15806828	Spi,Sf	Spi,Sf	MEIS3P1
17	19700828	19772828		Spi,Sf	ULK2
17	21182828	21248828	Spi	Spi	MAP2K3
17	30262828	30316828		Spi	SUZ12
17	37970828	38024828	Spi		IKZF3,ZPBP2
17	39310828	39374828	Sf		KRTAP4-4,KRTAP4-3,KRTAP4-2,KRTAP4-1,KRTAP9-1
17	58496828	58622828	PBS	PBS	C17orf64,APPBP2
17	58660828	58718828	PBS		PPM1D
17	58758828	58826828	PBS		BCAS3
17	59066828	59118828		PBS	BCAS3
17	62904828	62954828		Spi	LRRC37A3
17	75424828	75476828		Sf	SEPT9
18	6190183	6256183	PBS	PBS	L3MBTL4
18	14974183	15038183	Spi,Sf
18	25049343	25123343		Spi,Sf
18	25299343	25353343		Spi,Sf
18	27448183	27500183	Sf
18	30674183	30896183	Spi,Sf		C18orf34
18	32229343	32343343		Spi,Sf	DTNA
18	47995343	48069343		Spi
18	66626183	66808183	Spi,Sf		CCDC102B
19	23841405	24037405	PBS,Fst	PBS	ZNF675,ZNF681,RPSAP58
19	32097726	32177726		Spi,Sf
20	20087098	20185098	Sf	Sf	C20orf26
20	21625098	21677098	Spi,Sf
20	21701098	21755098	Spi,Sf
20	26241098	26335098	PBS,Fst	PBS,Fst
20	47437098	47501098	Spi,Sf		PREX1
20	51147098	51221098		Fst
21	16140526	16214526	Spi,Sf
21	17828526	17886526	Spi,Sf		C21orf34
21	22728126	22802126		Spi,Sf	NCAM2
21	24210526	24266526	Spi
21	45904126	45956126		Spi	C21orf29,C21orf90
22	35650667	35720667	Fst		HMGXB4,TOM1
22	39260667	39330667	Fst		CBX6
22	40530667	40680667	Fst		TNRC6B
22	46619001	46707001		Sf	PPARA,C22orf40,PKDREJ,TTC38,CN5H6.4,GTSE1
X	2656060	2706060	Spi		CD99,XG,XGPY2
X	2866060	2928060	PBS		ARSE,ARSH
X	4978060	5074060		Sf
X	10768060	10824060	PBS		MID1
X	16046060	16102060		PBS
X	17328060	17378060	Spi,Sf
X	17634060	17732060	PBS	PBS	NHS
X	18414060	18572060	PBS,Fst		CDKL5
X	20662060	20718060	Sf
X	25470060	25572060	Sf	Fst
X	27850060	27900060	PBS
X	29832060	29902060	PBS	PBS	IL1RAPL1
X	32634060	32708060	Spi,Sf		DMD
X	35180060	35230060	Fst
X	35344060	35440060	Spi,Sf
X	35716060	35768060		PBS
X	36104060	36202060		Spi,Sf	CXorf59
X	41546060	41608060		Sf	CASK,GPR34,GPR82
X	42964060	43064060	Spi
X	47972060	48022060	PBS		SSX6,SPACA5,SPACA5B
X	49688060	49812060		Spi	CLCN5,MIR532,MIR188,MIR500A,MIR362,MIR501,MIR500B,MIR660,MIR502
X	49900060	49962060	PBS		AKAP4
X	50402060	50466060	PBS	PBS	SHROOM4
X	51986060	52084060		PBS,Fst
X	52588060	52642060	Fst
X	52990060	53082060	PBS,Fst	Spi,Sf	GPR173
X	53162060	53318060		Spi,Sf	KDM5C,IQSEC2
X	53396060	53494060	Fst	Fst	SMC1A,RIBC1,HSD17B10
X	54096060	54150060	Sf		FAM120C
X	58076060	58134060	Spi
X	61730060	61826060		Fst
X	61870060	61926060		PBS,Fst
X	63810060	63886060		Sf
X	65906060	65956060		Sf
X	66156060	66438060		Fst
X	66472060	66654060		Fst
X	67590060	67686060		Spi,Sf	OPHN1
X	67766060	67884060		Sf	STARD8
X	71076060	71156060		Spi,Sf	NHSL2
X	72178060	72238060		Fst	PABPC1L2B
X	73414060	73560060		Spi,Sf	NCRNA00182,MIR421,MIR374B,MIR374C,MIR545,MIR374A,ZCCHC13
X	74514060	74574060	Spi		UPRT
X	75132060	75202060	Spi
X	84600060	84760060	Spi,Sf	Spi,Sf	POF1B
X	87846060	87898060	Spi,Sf
X	87920060	88006060	Spi,Sf	Spi	CPXCR1
X	88972060	89036060	Spi
X	94818060	94910060	Spi,Sf
X	97222060	97340060	Spi	PBS
X	98494060	98670060	PBS	PBS
X	98752060	98950060		PBS	LOC442459
X	99372060	99448060	PBS,Fst	PBS,Fst
X	104458060	104524060		Sf	IL1RAPL2,TEX13A
X	104678060	104760060	Sf		IL1RAPL2
X	106760060	106836060		PBS
X	108516060	108590060	Spi,Sf	Spi,Sf
X	109942060	110058060	PBS	PBS	CHRDL1
X	110094060	110350060	PBS,Spi,Sf	PBS	PAK3
X	110748060	110852060	PBS		DKFZp686D0853
X	111072060	111136060	PBS		TRPC5,LOC100329135
X	111902060	111956060	Sf		LHFPL1
X	113058060	113168060	Sf	Sf
X	113204060	113308060		Sf
X	113904060	113982060		Spi,Sf	HTR2C,MIR1298
X	116886060	116948060	Spi,Sf
X	117122060	117172060		Spi	KLHL13
X	117256060	117316060	Spi,Sf
X	118284060	118372060	PBS	PBS	KIAA1210,PGRMC1
X	118442060	118494060	PBS
X	122150060	122214060	Fst
X	123932060	124004060	PBS		ODZ1
X	124044060	124096060		Spi	ODZ1
X	126186060	126284060		Spi,Sf
X	126302060	126398060		Fst
X	126646060	126780060	Fst	Fst
X	128920060	128994060		PBS	SASH3,ZDHHC9
X	135064060	135220060	Fst	PBS,Fst	SLC9A6
X	138806060	138864060	PBS	PBS	ATP11C
X	138926060	139030060	PBS	PBS	MIR505
X	143138060	143194060	Sf
X	144302060	144414060		PBS,Spi	SPANXN1
X	145518060	145596060	Fst
X	146692060	146752060	Spi,Sf
X	147104060	147164060		Spi,Sf	FMR1NB
X	148074060	148142060	Spi,Sf		AFF2
X	148218060	148272060		Spi
X	148370060	148440060	Spi,Sf
X	149116060	149348060	PBS,Sf	PBS,Spi,Sf	LOC100272228
X	151248060	151316060	Spi,Sf		MAGEA5,MAGEA10
X	152386060	152462060		Spi
X	153854060	153928060	Fst		NCRNA00204,NCRNA00204B,CTAG2,GAB3
1	17003935	17087935	Fst	Fst	MIR3675,ESPNP,MST1P9
1	36075935	36153935		PBS	PSMB2
1	72752331	72812331	Spi
1	87348331	87594331	Spi,Sf		SEP15,HS2ST1
2	83547594	83607594	Fst
2	96827594	96905594	Fst	Fst	STARD7
2	194431594	194753594	Spi,Sf	Spi,Sf
2	222549594	222639594	PBS
4	73175360	73229360	PBS		ADAMTS3
6	10638452	10724452		PBS	C6orf52,PAK1IP1,TMEM14C
7	55362483	55446483	Fst		LANCL2
7	120506483	120570483	PBS
8	2176396	2256396	Fst	Fst
10	46932523	47182523	PBS,Fst	PBS,Fst	FAM35B,SYT15,GPRIN2,PPYR1,LOC643650,LOC728643,ANXA8,ANXA8L1,FAM25C,FAM25G,FAM25B
11	48716260	49006260	PBS,Fst	PBS,Fst
11	50632260	50823688	PBS,Fst	PBS,Fst
11	54938260	55046260	PBS,Fst	PBS,Fst	TRIM48
12	40199428	40273428	Spi,Sf		SLC2A13
12	111409428	111576035	Spi,Sf	PBS	CUX2
15	48872406	48966406		Spi,Sf	FBN1
17	27078828	27168828	Fst		C17orf63
17	80982828	81046828	PBS,Fst	PBS,Fst	B3GNTL1,METRNL
18	12107343	12231343		Spi,Sf
19	27701726	27951726	PBS,Fst	PBS,Fst
20	41507098	41603098		PBS	PTPRT
X	7544060	7614060	PBS	PBS
X	7808060	7866060		Spi	VCX
X	11972060	12022060	PBS
X	45370060	45464060	PBS
X	50656060	50852060	Spi,Sf	PBS	BMP15
X	135444060	135552060		Spi,Sf	GPR112
1	27895935	27959935		PBS	AHDC1,FGR
2	26393594	26487594	PBS,Fst	Fst	FAM59B,HADHA,HADHB
3	107868202	107924202		Fst	IFT57
4	93030994	93140994		PBS
4	176569360	176647360	PBS,Fst		GPM6A
6	32528452	32654452	Spi,Sf	Spi,Sf	HLA-DRB1,HLA-DQA1,HLA-DQB1
11	87009688	87087688		Fst	TMEM135
19	42581726	42709726		PBS,Fst	ZNF574,POU2F2,MIR4323,DEDD2
1	103766331	103824331	PBS
2	195295594	195351594	Spi,Sf
7	57906483	58074483	PBS,Fst	PBS,Fst
7	61470483	61580483	PBS,Fst	PBS,Fst
8	34730504	34790504		PBS
8	130556504	130630504		Spi
12	9638035	9692035		Spi
19	24553405	24633726	PBS,Fst	Fst
X	58460060	58586060		PBS,Fst
X	88658060	88716060		Spi
X	120388060	120438060		Sf
6	29796452	29896452	Fst,Spi,Sf	Spi,Sf	HLA-G,HLA-H,HCG2P7,HCG4P6
9	33881871	34021871		Spi,Sf	UBE2R2,UBAP2,SNORD121B,SNORD121A
11	84676260	84910260	Spi,Sf		DLG2
13	78496785	78606785	Spi		EDNRB
14	106322845	106396845	Fst	Fst	KIAA0125
19	42741726	42973726	PBS	PBS	GSK3A,ERF,CIC,PAFAH1B3,PRR19,TMEM145,MEGF8,CNFN,LIPE,CXCL17
X	44982060	45036060		Spi,Sf	CXorf36
X	130614060	130752060		Spi,Sf	OR13H1

## Sheet: Prioritized Regions
Chromosome	Start	End	Amhara Tests	Oromos Tests	Genes
6	29796452	29896452	Fst*,Spi*,Sf*	Spi,Sf	HLA-G,HLA-H,HCG2P7,HCG4P6
9	33915871	34021871		Spi,Sf	UBE2R2,UBAP2,SNORD121B,SNORD121A
11	84676260	84910260	Spi,Sf		DLG2
13	78496785	78606785	Spi		EDNRB
14	106322845	106396845	Fst	Fst	KIAA0125
19	42741726	42973726	PBS	PBS	GSK3A,ERF,CIC,PAFAH1B3,PRR19,TMEM145,MEGF8,CNFN,LIPE,CXCL17
X	44982060	45036060		Spi,Sf	CXorf36
X	130614060	130752060		Spi,Sf	OR13H1
*Not prioritized for this test

[truncated: 2 more sheets: Prioritized Region nsSNPs, Prioritized Region TFBS SNPs]
